# Supplementary material for: Relationship among Milk Conductivity, Production Traits, and Somatic Cell Score in the Italian Mediterranean Buffalo
Source: Animals (Basel). 2022 Aug 29;12(17):2225. doi: 10.3390/ani12172225 (PMC9455038; doi:10.3390/ani12172225)
Supplement: Supplementary file 1 [file animals-12-02225-s001.zip]

Archive with 1 entries (1 files):
- animals-1865939-supplementary.pdf
